# Supplementary material for: Clinical Proof-of-Concept of a Non-Gene Editing Technology Using miRNA-Based shRNA to Engineer Allogeneic CAR T-Cells
Source: Int J Mol Sci. 2025 Feb 15;26(4):1658. doi: 10.3390/ijms26041658 (PMC11855736; doi:10.3390/ijms26041658)
Supplement: Supplementary file 1 [file ijms-26-01658-s001.zip]

Archive with 1 entries (1 files):
- ijms-3443230-supplementary.pdf
